# Supplementary material for: Unsaturated Fatty Acid Synthesis Is Associated with Worse Survival and Is Differentially Regulated by MYCN and Tumor Suppressor microRNAs in Neuroblastoma
Source: Cancers (Basel). 2024 Apr 21;16(8):1590. doi: 10.3390/cancers16081590 (PMC11048984; doi:10.3390/cancers16081590)
Supplement: Supplementary file 1 [file cancers-16-01590-s001.zip]

Archive with 1 entries (1 files):
- cancers-2956050-supplementary.pdf
